# Supplementary material for: Effects of Solvents, Emulsions, Cosolvents, and Complexions on Ex Vivo Mouse Myometrial Contractility
Source: Reprod Sci. 2021 Apr 14;29(2):586–95. doi: 10.1007/s43032-021-00576-5 (PMC8782813; doi:10.1007/s43032-021-00576-5)
Supplement: Supplementary file 2 — P-values for 2-way ANOVA comparing contractile AUC, amplitude, and frequency of solvents to control KBS. A tabular view of the two-way analysis of variance followed and post hoc Fisher’s LSD test. Pink signifies a statistical (p-value <0.05) difference from that of control (KBS). (XLSX 14 kb) [file 43032_2021_576_MOESM2_ESM.xlsx]

## Sheet: Sheet1
Supplemental Table 1: P-values for 2-way ANOVA comparing contractile AUC, amplitude and frequency of solvents to control KBS.
AUC
			% Solvent
	0.025	0.05	0.0625	0.1	0.125	0.25	0.5	1
Water	0.7463	0.5035	0.5226	0.8091	0.9545	0.714	0.4836	0.3901
ACE	0.959	0.7327	0.769	0.7376	0.5895	0.4522	0.042	<0.0001
DMA	0.8866	0.9621	0.7074	0.1901	0.1527	0.0489	0.0007	<0.0001
DMF	0.5115	0.008	0.3177	0.5592	0.0135	0.0062	0.0044	<0.0001
DMSO	0.4883	0.4475	0.0086	0.0394	0.1236	0.0326	0.0445	0.0065
EtAc	0.0258	0.0053	0.0732	0.0021	0.0019	<0.0001	<0.0001	<0.0001
EtOH	0.7066	0.4118	0.5404	0.7001	0.3194	0.1325	0.3876	0.0757
IPA	0.3135	0.0398	0.003	0.01	0.0067	0.0011	0.0001	<0.0001
MeCN	0.4746	0.5931	0.6062	0.7525	0.8334	0.3668	0.2289	0.0007
MeOH	0.0659	0.0184	0.0193	0.0057	0.0045	0.0469	0.0244	0.018
Amplitude
			% Solvent
	0.025	0.05	0.0625	0.1	0.125	0.25	0.5	1
Water	0.3601	0.3926	0.1792	0.1909	0.0246	0.3139	0.8414	0.9096
ACE	0.3926	0.1832	0.0018	0.1302	0.4265	0.0004	<0.0001	<0.0001
DMA	0.2257	0.2396	0.1045	0.0003	<0.0001	0.0019	<0.0001	<0.0001
DMF	0.0708	0.3043	0.0306	0.3228	0.2169	0.0065	0.0044	0.0002
DMSO	0.9027	0.5112	0.0738	0.4896	0.0643	0.4156	0.7111	0.0841
EtAc	0.3034	0.3172	0.3367	0.3048	0.2672	0.0095	<0.0001	<0.0001
EtOH	0.1501	0.6101	0.0454	0.1589	0.0042	0.0067	0.0019	<0.0001
IPA	0.3954	0.6014	0.0015	0.0089	0.0034	<0.0001	<0.0001	<0.0001
MeCN	0.4157	0.4933	0.1287	0.078	0.0168	0.0258	0.0015	<0.0001
MeOH	0.1602	0.1668	0.0202	0.0043	0.0045	0.0336	0.0043	<0.0001
Frequency
			% Solvent
	0.025	0.05	0.0625	0.1	0.125	0.25	0.5	1
Water	0.5499	0.4007	0.1135	0.2884	0.1661	0.5445	0.1366	0.1047
ACE	0.0861	0.6527	0.0796	0.2152	0.0129	0.0658	0.0009	0.0049
DMA	0.1811	0.4201	0.3811	0.3425	0.9653	0.3703	0.2717	0.051
DMF	0.3878	0.031	0.4863	0.5895	0.3957	0.2044	0.8481	0.368
DMSO	0.7015	0.0371	0.0067	0.0056	0.0982	0.0152	0.3035	0.194
EtAc	0.7747	0.075	0.6655	0.3532	0.9242	0.673	0.2514	<0.0001
EtOH	0.0266	0.7665	0.9339	0.567	0.6559	0.8938	0.0006	0.0017
IPA	0.5493	0.0005	0.2158	0.1881	0.0509	0.008	0.2726	0.0291
MeCN	0.1762	0.4751	0.9952	0.6895	0.4451	0.7831	0.0005	<0.0001
MeOH	0.1097	0.7108	0.0905	0.3175	0.1379	0.4269	0.0269	0.0023
